# Supplementary material for: Broad-scale redistribution of mRNA abundance and transcriptional machinery in response to growth rate in Salmonella enterica serovar Typhimurium
Source: Microb Genom. 2017 Aug 4;3(10):e000127. doi: 10.1099/mgen.0.000127 (PMC5695205; doi:10.1099/mgen.0.000127)
Supplement: Supplementary File 1 [file mgen-3-127-s001.xlsx]

## Sheet: Table S1
Table S1. E. coli K12 and S. Typhimurium SL1344 chromosomes divided into 6 equal sized domains.
E. coli K-12
	Chromosome size (bp)	4639221
	Origin of replicaiton (OriC)	3.92388e+06
	Domain size (bp)	773204
	Half domain (bp)	386602
		lower bound	upper bound	domain size (bp)
	Ori	3.53728e+06	4.31048e+06	773202
	NSR	4.31049e+06	444467	773202
	Right	444468	1.21767e+06	773202
	Ter	1.21767e+06	1.99087e+06	773202
	Left	1.99087e+06	2.76408e+06	773202
	NSL	2.76408e+06	3.53728e+06	773202
Salmonella enterica serovar Typhimurium SL1344
	Chromosome size (bp)	4878012
	Origin of replication	4105236
	Domain size (bp)	813002
	half domain (bp)	406501
		lower bound	upper bound	domain size (bp)
	Origin:	3698735	4511736	813001
	Non-strctured Right	4511737	446726	813001
	Right	446727	1259728	813001
	Terminus	1259729	2072730	813001
	Left	2072731	2885732	813001
	NSL	2885733	3698734	813001
	Genes at domain edges
	Origin	SL3482	SL4196
	NSR	SL4197	SL0389
	Right	SL0390	SL1154
	Terminus	SL1155	SL1967
	Left	SL1968	SL2705
	NSL	SL2706	SL3481

## Sheet: Table S2
Table S2. RNA polymerase ChIP peaks
Growth phase	Domain	Peak Start	Peak End		Growth phase	Domain	Peak Start	Peak End
Exponential phase		Peak Start	Peak End		Stationary phase		Peak Start	Peak End
	Right	446875	447125			Right	449375	450124
		462625	462875				452375	452874
		478375	478625				454000	454374
		501375	501625				457875	457999
		506375	506625				458000	459124
		531625	531875				466250	467124
		542625	542875				467125	467249
		554625	554875				468750	469249
		579875	580125				470250	470874
		583375	583625				474000	474374
		590875	591125				475000	475874
		594875	595125				476875	477749
		617375	617625				483625	483874
		619375	619625				489125	490374
		640625	640875				497375	497749
		643375	643625				497750	497999
		645375	645625				500125	500249
		646375	646625				500250	501124
		654625	654875				502375	502624
		665125	665375				502625	502874
		690625	690875				502875	503874
		694375	694625				504750	505124
		707875	708125				505125	505374
		710625	710875				507500	508624
		722625	722875				515625	515999
		731375	731625				522500	523499
		759875	760125				523500	524499
		762625	762875				526500	526624
		781875	782125				526625	528624
		783625	783875				528625	528999
		804875	805125				533250	533999
		812875	813125				534000	534124
		814375	814625				540125	540249
		816875	817125				540250	540499
		818875	819125				540500	540624
		824125	824375				545500	545999
		825875	826125				546000	546124
		826875	827125				551375	551499
		836875	837125				551500	551874
		912625	912875				551875	551999
		966125	966375				555125	555249
		971125	971375				555250	555999
		1012125	1012375				559875	560749
		1020625	1020875				561875	562124
		1024625	1024875				565250	565374
		1035625	1035875				565375	565624
		1038125	1038375				579000	579499
		1039625	1039875				598375	598999
		1047875	1048125				599000	599124
		1048625	1048875				603125	603499
		1060125	1060375				603500	604124
		1072875	1073125				617750	618624
		1076375	1076625				621000	621874
		1082625	1082875				623250	623999
		1117625	1117875				649000	649374
		1144375	1144625				668375	668749
		1146625	1146875				677000	677499
		1175625	1175875				677500	677749
		1177375	1177625				679125	679999
		1218875	1219125				680125	680749
		1222375	1222625				680750	680874
		1232125	1232375				681500	681874
		1241125	1241375				691500	691749
		1257375	1257625				691750	691874
							691875	693249
	Terminus	1266875	1267125				693250	693374
		1273375	1273625				693375	693499
		1277625	1277875				695250	695999
		1285875	1286125				696000	696124
		1325375	1325625				696500	696749
		1342125	1342375				697250	697374
		1364875	1365125				697375	697749
		1392875	1393125				697750	698374
		1405625	1405875				705125	705499
		1408875	1409125				705500	705624
		1420875	1421125				711000	711624
		1424125	1424375				714625	715124
		1425125	1425375				715750	716124
		1454125	1454375				716125	716874
		1472625	1472875				716875	717499
		1485125	1485375				723375	723749
		1498375	1498625				725750	726124
		1549125	1549375				729250	729749
		1562625	1562875				729750	729874
		1564375	1564625				733375	734124
		1567875	1568125				734125	734249
		1576375	1576625				737250	737874
		1585625	1585875				737875	738499
		1588125	1588375				742625	743249
		1608625	1608875				743250	743374
		1669875	1670125				746625	747249
		1680125	1680375				748625	748749
		1682375	1682625				748750	748999
		1722125	1722375				749000	749124
		1733375	1733625				749125	749249
		1747375	1747625				751250	751749
		1778625	1778875				756125	757499
		1830375	1830625				773375	774249
		1842875	1843125				780625	781624
		1847875	1848125				781625	781749
		1876875	1877125				793250	793499
		1883875	1884125				796750	797624
		1900875	1901125				808250	808374
		1923125	1923375				808375	808749
		1969625	1969875				808750	808999
		1971375	1971625				815250	815499
		1972125	1972375				822250	823374
		1981125	1981375				841375	841749
		1985125	1985375				844375	845124
		2015875	2016125				845125	845374
		2019125	2019375				853875	854499
		2019875	2020125				854500	854999
		2049875	2050125				863375	863624
		2067125	2067375				863625	863999
							864000	864249
	Left	2074875	2075125				866250	866999
		2085125	2085375				867000	867249
		2098875	2099125				867250	868249
		2101625	2101875				868250	869374
		2102625	2102875				869750	869874
		2103875	2104125				869875	869999
		2115375	2115625				878250	878874
		2127125	2127375				890125	891124
		2130375	2130625				894000	894249
		2149125	2149375				894625	895374
		2165125	2165375				896250	897124
		2168375	2168625				897250	897499
		2171125	2171375				897500	897624
		2194125	2194375				898375	899249
		2200625	2200875				899250	899499
		2210625	2210875				901000	901124
		2225875	2226125				901125	901749
		2235875	2236125				901750	901999
		2262375	2262625				904000	904874
		2290125	2290375				904875	904999
		2296375	2296625				916250	916499
		2304625	2304875				916500	916749
		2309000	2309250				924000	924374
		2313500	2313750				924375	924874
		2360750	2361000				924875	925249
		2372750	2373000				927375	928374
		2377000	2377250				928625	928749
		2382750	2383000				928750	928999
		2389750	2390000				929000	929124
		2415500	2415750				930375	930624
		2430500	2430750				931750	931874
		2431750	2432000				931875	932874
		2495250	2495500				932875	932999
		2500750	2501000				934375	934624
		2546750	2547000				934625	934874
		2554250	2554500				934875	935124
		2562500	2562750				937000	937374
		2567500	2567750				937375	938124
		2589750	2590000				938125	938249
		2625750	2626000				941250	941624
		2638500	2638750				941625	942374
		2664250	2664500				943500	943624
		2665000	2665250				943625	944374
		2666000	2666250				944375	944499
		2677500	2677750				944500	944874
		2680500	2680750				946625	946999
		2683500	2683750				951625	951874
		2722000	2722250				951875	951999
		2734000	2734250				952000	952249
		2743750	2744000				952250	952374
		2803750	2804000				957875	958249
		2809250	2809500				960875	962374
		2835250	2835500				964125	964499
		2836750	2837000				974250	974374
		2867000	2867250				974375	975124
		2881750	2882000				975125	975499
							977625	979124
	NSL	2888500	2888750				983750	984624
		2891250	2891500				986875	987124
		2900500	2900750				987125	987249
		2929500	2929750				987250	987874
		2955500	2955750				987875	987999
		2957250	2957500				988000	988249
		2961250	2961500				988250	988374
		2975750	2976000				991500	991999
		2985250	2985500				993000	993124
		2986000	2986250				993125	993624
		3010750	3011000				993875	994249
		3021250	3021500				994250	994374
		3068500	3068750				998875	998999
		3086500	3086750				999000	999374
		3136500	3136750				999875	1000374
		3145750	3146000				1010000	1010124
		3147250	3147500				1010125	1010249
		3173750	3174000				1010250	1010499
		3174750	3175000				1010500	1010624
		3180000	3180250				1010625	1011124
		3200750	3201000				1014625	1015124
		3213500	3213750				1018000	1018124
		3251500	3251750				1018125	1018874
		3262500	3262750				1021875	1021999
		3264750	3265000				1022000	1022624
		3265750	3266000				1024000	1024499
		3282000	3282250				1024500	1024624
		3286000	3286250				1030875	1031374
		3312000	3312250				1031375	1031499
		3317750	3318000				1033875	1034249
		3327250	3327500				1041375	1041499
		3335250	3335500				1041500	1041874
		3336250	3336500				1043250	1043999
		3348250	3348500				1046000	1046624
		3350500	3350750				1047000	1047624
		3371750	3372000				1049125	1049499
		3375000	3375250				1049500	1049624
		3429750	3430000				1049625	1049999
		3434500	3434750				1050000	1050124
		3439000	3439250				1054500	1054749
		3444500	3444750				1054750	1055249
		3447500	3447750				1055250	1055374
		3455500	3455750				1055375	1055499
		3463000	3463250				1061750	1063249
		3473500	3473750				1064875	1066249
		3474000	3474250				1066250	1066749
		3483750	3484000				1066750	1066874
		3487000	3487250				1068500	1068624
		3500500	3500750				1068625	1069374
		3516750	3517000				1070250	1070499
		3541000	3541250				1070500	1070999
		3565500	3565750				1071125	1071249
		3568750	3569000				1071250	1071374
		3572500	3572750				1103250	1103499
		3576000	3576250				1103500	1103624
		3584000	3584250				1103625	1103749
		3612250	3612500				1103750	1103874
		3645750	3646000				1103875	1104749
		3650250	3650500				1113750	1114124
		3654000	3654250				1114125	1114374
		3655500	3655750				1116250	1117124
		3662500	3662750				1117125	1117249
		3679000	3679250				1118125	1118874
		3679750	3680000				1118875	1119499
							1126875	1127124
	Origin	3740500	3740750				1127125	1127374
		3814500	3814750				1127375	1127874
		3831750	3832000				1129000	1129249
		3832500	3832750				1136125	1136624
		3887750	3888000				1136625	1136999
		3901750	3902000				1140625	1141124
		3917250	3917500				1156000	1156499
		3937000	3937250				1161875	1162249
		3956500	3956750				1162250	1162999
		4009000	4009250				1169750	1169999
		4010750	4011000				1170000	1170874
		4053500	4053750				1170875	1170999
		4061500	4061750				1171750	1171999
		4068000	4068250				1172375	1173249
		4069750	4070000				1174125	1174499
		4070750	4071000				1180250	1180874
		4098250	4098500				1182000	1182249
		4099250	4099500				1182250	1182499
		4104250	4104500				1182500	1182749
		4134250	4134500				1188000	1188124
		4135500	4135750				1188125	1189499
		4139500	4139750				1189500	1190249
		4143500	4143750				1192125	1192249
		4178250	4178500				1192250	1192874
		4190750	4191000				1192875	1193124
		4244750	4245000				1203750	1204749
		4254000	4254250				1205500	1205749
		4278750	4279000				1205750	1206624
		4315250	4315500				1206625	1206874
		4333250	4333500				1206875	1207749
		4347500	4347750				1208500	1208624
		4391000	4391250				1208625	1208874
		4400250	4400500				1213250	1213374
		4403500	4403750				1213375	1213999
		4426250	4426500				1221250	1222124
		4430500	4430750				1227875	1228124
		4439750	4440000				1228125	1228499
		4443750	4444000				1231250	1231624
		4460750	4461000				1231625	1231749
		4464500	4464750				1235500	1236624
		4496000	4496250				1236625	1236874
							1239125	1239374
	NSR	4548250	4548500				1239375	1239874
		4549000	4549250				1241875	1242249
		4561500	4561750				1246250	1246874
		4589500	4589750				1248000	1248249
		4605500	4605750				1248250	1248499
		4611000	4611250				1249250	1249624
		4611750	4612000				1249625	1249874
		4617750	4618000				1249875	1250374
		4645500	4645750				1252875	1253124
		4668750	4669000				1253125	1253374
		4696500	4696750				1253375	1253624
		4708500	4708750				1253625	1253999
		4710000	4710250				1258375	1258624
		4753750	4754000				1258625	1259124
		4812250	4812500
		4829500	4829750			Terminus	1262375	1262499
		4840750	4841000				1262500	1262624
		4860250	4860500				1262625	1262999
		13375	13625				1263000	1263124
		33125	33375				1263125	1263249
		34875	35125				1266000	1266749
		54125	54375				1272000	1272499
		58125	58375				1273875	1274374
		60625	60875				1275875	1276749
		64375	64625				1280875	1281624
		82375	82625				1282500	1283124
		88375	88625				1289750	1289999
		90125	90375				1290000	1290249
		104875	105125				1290250	1290999
		119875	120125				1291000	1291249
		121125	121375				1291250	1291749
		140625	140875				1291750	1292749
		142875	143125				1292750	1292999
		150875	151125				1293000	1293124
		151875	152125				1295000	1295624
		155875	156125				1302000	1302249
		167625	167875				1302250	1302374
		177625	177875				1303375	1304749
		179125	179375				1305000	1305249
		195125	195375				1307250	1307499
		205375	205625				1307500	1307749
		206375	206625				1309750	1310374
		212125	212375				1310375	1311374
		222875	223125				1311375	1311749
		229875	230125				1313000	1313249
		233375	233625				1315375	1315999
		245625	245875				1316250	1316374
		257625	257875				1316375	1316999
		265125	265375				1317000	1317374
		296625	296875				1317375	1317499
		300625	300875				1326375	1326624
		316625	316875				1326625	1327249
		317375	317625				1327250	1327374
		318625	318875				1336750	1336874
		323625	323875				1336875	1337374
		334875	335125				1337375	1337624
		338625	338875				1338500	1338999
		389125	389375				1345375	1345874
							1346625	1347999
							1348000	1348874
							1351375	1352499
							1358125	1359499
							1359625	1360124
							1360750	1361124
							1361125	1361249
							1361250	1361749
							1363375	1364124
							1364125	1364249
							1365000	1365749
							1365750	1365874
							1365875	1366374
							1366375	1366749
							1368250	1368499
							1368500	1368749
							1368750	1369249
							1369250	1369374
							1370875	1371124
							1371125	1371749
							1375375	1375499
							1375500	1376249
							1379000	1380749
							1401750	1401999
							1402875	1402999
							1403000	1403374
							1403375	1403624
							1406500	1407874
							1410625	1410874
							1414750	1414999
							1415875	1416874
							1416875	1416999
							1431125	1431249
							1431250	1432499
							1432500	1433124
							1434250	1435374
							1435375	1436249
							1436625	1436874
							1436875	1437374
							1437375	1437624
							1441375	1441874
							1448625	1449374
							1449500	1449749
							1458375	1458499
							1458500	1458749
							1458750	1459124
							1459125	1459249
							1459250	1459499
							1460000	1460124
							1460125	1460874
							1460875	1460999
							1462250	1462874
							1465625	1465999
							1466000	1466874
							1466875	1467249
							1467250	1467374
							1467625	1468124
							1469250	1469999
							1470000	1470124
							1476375	1476499
							1476500	1477124
							1477500	1478249
							1478250	1478374
							1482625	1482749
							1482750	1483499
							1483500	1483749
							1491750	1493124
							1493125	1493499
							1495125	1495249
							1495250	1495749
							1497250	1498124
							1498875	1498999
							1499000	1499374
							1508500	1509124
							1509125	1509499
							1511875	1512374
							1516375	1516624
							1516625	1517124
							1517125	1517249
							1518375	1518999
							1521750	1521999
							1530125	1530499
							1536250	1537249
							1538375	1538499
							1538500	1538999
							1541750	1542499
							1545875	1546124
							1550250	1551249
							1551250	1551374
							1556875	1557374
							1560125	1560874
							1560875	1561374
							1563500	1564249
							1571625	1571874
							1615000	1615624
							1626375	1626999
							1634625	1635499
							1636250	1636749
							1643250	1643374
							1643375	1644124
							1644125	1644249
							1647375	1647624
							1647625	1647749
							1647750	1647999
							1648000	1648124
							1648125	1648249
							1648250	1648374
							1648375	1648499
							1648500	1648624
							1648625	1648749
							1653000	1653499
							1662250	1662624
							1667125	1667749
							1671250	1671374
							1671375	1671874
							1671875	1671999
							1672000	1672124
							1674000	1674749
							1674750	1675124
							1675125	1675249
							1675625	1675999
							1676000	1676249
							1676250	1677124
							1683750	1684374
							1684625	1684874
							1684875	1685374
							1685375	1685499
							1696250	1696499
							1696500	1696999
							1698500	1699124
							1699125	1699374
							1700125	1700374
							1706750	1707374
							1708750	1709249
							1710125	1712124
							1712125	1712749
							1713125	1713624
							1713625	1713999
							1714000	1714124
							1715125	1715249
							1715250	1715624
							1715625	1715999
							1716125	1716874
							1722250	1722499
							1722500	1722749
							1722750	1722999
							1723000	1723124
							1723125	1723249
							1723250	1723624
							1732250	1732374
							1732375	1732749
							1734375	1734999
							1737500	1737624
							1737625	1737874
							1739125	1739749
							1740250	1740999
							1748375	1748749
							1748750	1749249
							1749250	1749499
							1750750	1751249
							1755250	1755749
							1756250	1757249
							1759625	1760624
							1760625	1761249
							1761250	1761374
							1764250	1764499
							1764500	1765499
							1766000	1766124
							1766125	1766249
							1766250	1766624
							1766625	1766874
							1769625	1769874
							1769875	1769999
							1774250	1775374
							1775375	1775499
							1783625	1784249
							1784250	1784749
							1785000	1785874
							1786500	1786749
							1789000	1789249
							1789250	1789874
							1792500	1792999
							1793250	1793624
							1799500	1800374
							1803375	1803999
							1804000	1804624
							1805250	1806249
							1807625	1808249
							1808250	1808499
							1811500	1812499
							1823625	1824499
							1824500	1824999
							1825500	1825999
							1826000	1826374
							1832250	1832374
							1832375	1833124
							1837250	1837624
							1837625	1838124
							1838125	1839499
							1841125	1841499
							1850000	1850624
							1850625	1850749
							1853750	1854624
							1856250	1856374
							1856375	1857124
							1861000	1861124
							1861125	1861374
							1861375	1861749
							1862750	1862999
							1863000	1863749
							1863750	1863999
							1868750	1869249
							1874250	1875124
							1875125	1875374
							1878125	1878749
							1887250	1888124
							1893000	1895124
							1895125	1895249
							1895750	1895874
							1895875	1896874
							1898125	1898374
							1898375	1898874
							1898875	1898999
							1899000	1899249
							1899875	1900374
							1901750	1902124
							1902125	1902249
							1902250	1902499
							1907250	1907374
							1907375	1908374
							1908375	1908999
							1917625	1918499
							1925125	1925374
							1925375	1925999
							1926000	1926249
							1926250	1926624
							1927500	1927874
							1927875	1928374
							1928375	1928874
							1931250	1931499
							1931500	1931874
							1931875	1932749
							1932750	1932874
							1932875	1933624
							1939000	1939499
							1939500	1939999
							1941625	1942124
							1944625	1944749
							1944750	1945249
							1954375	1954499
							1954500	1954874
							1954875	1954999
							1955000	1955499
							1955500	1955624
							1956125	1956249
							1956250	1956874
							1958375	1958624
							1958625	1958749
							1958750	1958999
							1959000	1959124
							1959125	1959624
							1959750	1960249
							1973625	1974499
							1977000	1977374
							1977375	1977624
							1977625	1977999
							1978250	1978374
							1978375	1979499
							1979625	1979749
							1979750	1980124
							1980125	1980499
							1980500	1980624
							1982750	1982874
							1982875	1983749
							1989875	1990999
							1991000	1991249
							1991250	1991499
							1993000	1993874
							1993875	1994124
							1994125	1994374
							1996125	1996249
							1996250	1996749
							1996750	1996999
							1997625	1997749
							1997750	1998499
							2001500	2002124
							2002625	2002874
							2002875	2003124
							2003125	2003374
							2021375	2022499
							2025625	2025749
							2025750	2025874
							2025875	2026499
							2026500	2026624
							2026625	2026749
							2034250	2034499
							2034500	2034749
							2036375	2036874
							2036875	2037249
							2037250	2037749
							2039375	2039499
							2039500	2040374
							2040375	2040624
							2040625	2040999
							2064375	2064999
							2065000	2065249
							2070750	2070874
							2070875	2071499
							2071500	2071624
							2071625	2071874
							2072000	2073124
						Left	2079000	2079749
							2079750	2080124
							2080125	2080624
							2080625	2081249
							2087875	2088374
							2090875	2092249
							2092250	2092374
							2092375	2092499
							2094625	2095249
							2113125	2113749
							2131500	2131624
							2131625	2131999
							2132000	2132374
							2132375	2132624
							2132625	2132874
							2132875	2133249
							2133250	2133374
							2133375	2133749
							2133750	2134249
							2139000	2139374
							2141500	2142124
							2142125	2142249
							2146625	2147749
							2147750	2147874
							2155125	2156124
							2156125	2156874
							2158250	2158624
							2163250	2163749
							2169250	2169874
							2172000	2172624
							2172625	2172874
							2176250	2176374
							2176375	2177249
							2177250	2177499
							2177500	2178124
							2178125	2178249
							2206000	2206124
							2206125	2206499
							2206500	2206624
							2211500	2212249
							2228500	2228749
							2228750	2228999
							2229000	2229374
							2229375	2229499
							2231000	2231499
							2231500	2231624
							2231625	2231999
							2232000	2232124
							2239625	2240124
							2240125	2240499
							2241000	2241624
							2247000	2247874
							2250500	2251624
							2254625	2255124
							2258500	2259124
							2264125	2264624
							2265000	2265374
							2268125	2268749
							2277750	2277874
							2277875	2278374
							2278375	2278499
							2288750	2288874
							2288875	2289124
							2289125	2289624
							2299625	2299874
							2299875	2300124
							2300125	2300249
							2305250	2305499
							2310875	2312624
							2319500	2320249
							2320250	2320499
							2322125	2322499
							2325875	2326124
							2326125	2326624
							2331250	2331624
							2331625	2332249
							2332250	2332374
							2335375	2335624
							2340375	2340624
							2340625	2340749
							2344250	2344499
							2344500	2344624
							2357500	2357999
							2364125	2364374
							2364375	2364624
							2364625	2364999
							2367250	2367749
							2377500	2377999
							2378000	2378499
							2387500	2388124
							2400875	2401249
							2401250	2401499
							2401500	2401999
							2402000	2402124
							2409250	2409624
							2416250	2416874
							2416875	2416999
							2418125	2418874
							2437250	2438249
							2438875	2439749
							2440125	2440749
							2445625	2445874
							2465250	2465374
							2465375	2465749
							2474125	2474374
							2474375	2474624
							2486250	2486374
							2486375	2486624
							2487375	2487874
							2487875	2487999
							2489750	2489999
							2494500	2494874
							2495625	2496124
							2496125	2496249
							2499750	2499874
							2499875	2500124
							2503250	2503374
							2503375	2503499
							2503500	2503874
							2503875	2504374
							2504375	2504624
							2504625	2505124
							2509750	2510124
							2510125	2510249
							2511500	2511624
							2511625	2512249
							2512250	2512374
							2519625	2519874
							2521000	2521249
							2521250	2521499
							2522375	2522874
							2522875	2523124
							2526500	2526749
							2526750	2527374
							2529375	2529499
							2529500	2529749
							2539875	2540249
							2540250	2540499
							2540625	2540999
							2541000	2541374
							2541375	2542249
							2542250	2542374
							2542375	2542499
							2543625	2544499
							2548125	2548374
							2548375	2548624
							2554000	2554624
							2554875	2555124
							2555125	2555249
							2556125	2556749
							2557625	2558249
							2594250	2594374
							2594375	2594499
							2594500	2594749
							2594750	2595249
							2599500	2599999
							2602375	2603374
							2608500	2608999
							2612500	2612749
							2612750	2613124
							2617625	2618124
							2618125	2618499
							2618500	2619624
							2619625	2619749
							2619750	2620124
							2623375	2624249
							2641250	2641624
							2651000	2651874
							2656125	2656624
							2656625	2656749
							2657625	2658124
							2662625	2662874
							2670625	2670874
							2671875	2672624
							2674250	2674999
							2680875	2682624
							2682625	2682874
							2688500	2688624
							2688625	2689249
							2692375	2692499
							2692500	2693374
							2694125	2694749
							2704125	2704499
							2704500	2704624
							2705125	2705249
							2705250	2705749
							2705750	2705874
							2705875	2706124
							2716625	2716874
							2723125	2723499
							2723500	2723749
							2729500	2729874
							2740750	2740999
							2758250	2759124
							2759125	2760874
							2760875	2760999
							2762625	2762749
							2762750	2763624
							2763625	2763874
							2763875	2764374
							2764375	2764499
							2767500	2767999
							2768000	2768499
							2768500	2769499
							2769500	2769749
							2769750	2769874
							2779250	2779499
							2779500	2779874
							2779875	2780374
							2780375	2780749
							2780750	2780999
							2781000	2781124
							2788875	2790124
							2790125	2790624
							2792500	2792624
							2792625	2793374
							2799875	2800124
							2800500	2800624
							2800625	2800874
							2800875	2801249
							2802125	2802249
							2802250	2802874
							2805125	2805624
							2807000	2807249
							2807375	2808874
							2808875	2808999
							2813250	2813749
							2824750	2824874
							2824875	2825249
							2825250	2825374
							2829500	2830124
							2830125	2830374
							2833250	2833874
							2836000	2836124
							2836125	2836499
							2837500	2838124
							2838125	2838249
							2840500	2840874
							2862375	2862624
							2862625	2863499
							2863500	2863999
							2864000	2864124
							2877000	2877249
							2878000	2878624
						NSL	2893875	2894499
							2903625	2903874
							2903875	2904124
							2904125	2904374
							2911125	2911624
							2914750	2914999
							2934250	2934499
							2934500	2934749
							2936750	2936874
							2936875	2937249
							2937250	2937499
							2937500	2937749
							2937875	2937999
							2938000	2938499
							2938500	2938624
							2938625	2938874
							2942500	2942749
							2949375	2949749
							2949750	2950124
							2950125	2950249
							2950250	2950499
							2950500	2950999
							2951000	2951249
							2951750	2951999
							2952000	2952874
							2952875	2953124
							2953125	2954249
							2954250	2954374
							2968250	2968749
							2970125	2971124
							2971500	2971749
							2971750	2972124
							2977625	2978499
							2989000	2989999
							2991875	2992374
							2992375	2992499
							2993375	2994124
							2994125	2994249
							2998500	2998999
							3032375	3032624
							3033250	3033624
							3039625	3040999
							3041000	3041124
							3046375	3047374
							3048500	3048874
							3048875	3049249
							3049250	3049374
							3049375	3049499
							3053875	3054249
							3054250	3054374
							3063000	3063499
							3063500	3063624
							3066625	3068249
							3089250	3090124
							3118125	3118999
							3120500	3121124
							3121500	3121624
							3121625	3122249
							3122250	3122624
							3122750	3122999
							3123750	3124499
							3127750	3128124
							3128125	3128249
							3135375	3136124
							3138125	3138249
							3138250	3139374
							3139375	3139624
							3148875	3149249
							3156750	3156874
							3156875	3157124
							3157125	3157499
							3157500	3157624
							3159375	3159624
							3161125	3161374
							3161375	3161624
							3184000	3184374
							3184375	3184624
							3184625	3184749
							3191375	3192124
							3198875	3199124
							3206500	3206999
							3207000	3207124
							3208625	3209249
							3214375	3214874
							3216250	3216874
							3218125	3219624
							3226125	3226374
							3227125	3227249
							3227250	3227874
							3229250	3229624
							3229625	3229999
							3242125	3243499
							3243500	3243749
							3243750	3244124
							3250000	3250624
							3252625	3252749
							3252750	3253749
							3253750	3254124
							3259125	3259374
							3259375	3259499
							3261000	3261124
							3261125	3261624
							3261625	3261749
							3268375	3268749
							3268750	3268874
							3270250	3270624
							3292000	3292499
							3296625	3297124
							3297125	3297249
							3302500	3302874
							3313250	3313749
							3314875	3315499
							3334125	3334249
							3334250	3334874
							3337875	3337999
							3338000	3338124
							3338125	3338749
							3338750	3338999
							3339000	3339124
							3339250	3339499
							3341500	3341749
							3342625	3342874
							3342875	3343624
							3367875	3368374
							3368875	3369624
							3370750	3371249
							3379125	3380374
							3380375	3380749
							3382875	3383624
							3389125	3389374
							3389750	3389874
							3389875	3390124
							3390125	3390249
							3394500	3394999
							3396250	3396624
							3396625	3396874
							3396875	3397124
							3397125	3397374
							3399375	3399624
							3399625	3399999
							3400000	3400124
							3402875	3403374
							3403375	3403499
							3404750	3405374
							3412625	3413124
							3413875	3414249
							3414250	3414374
							3415500	3416124
							3416875	3417249
							3432250	3432749
							3453875	3454249
							3469125	3469374
							3469375	3470124
							3479000	3479999
							3482000	3482374
							3482375	3482499
							3482500	3483124
							3483125	3483374
							3488500	3489249
							3489625	3489999
							3490000	3490374
							3490375	3490499
							3494625	3494874
							3503500	3503749
							3511625	3512499
							3515125	3515749
							3531375	3531624
							3532500	3533249
							3534875	3535124
							3536125	3536499
							3546875	3547374
							3549125	3549374
							3551250	3551624
							3554500	3554874
							3562750	3563249
							3566875	3567499
							3592125	3592249
							3592250	3592374
							3592375	3592749
							3598125	3598249
							3598250	3598749
							3604125	3604374
							3604375	3604499
							3607500	3608499
							3612750	3613124
							3618125	3618499
							3619625	3619874
							3624250	3624624
							3624625	3624749
							3627000	3627249
							3627250	3627749
							3633875	3633999
							3634000	3634249
							3634250	3634499
							3636375	3637249
							3657750	3658374
							3664250	3664749
							3671125	3671374
							3671375	3671999
							3677750	3678374
							3681875	3682499
							3690750	3691124
							3691125	3691249
						Origin	3701375	3701499
							3701500	3701999
							3709625	3710624
							3734250	3734374
							3734375	3734624
							3734625	3734874
							3743625	3743874
							3757875	3758624
							3758625	3758749
							3766125	3766374
							3768750	3769249
							3778500	3778624
							3781625	3782624
							3782625	3782874
							3782875	3783249
							3794250	3794499
							3808375	3809124
							3811500	3811749
							3825500	3825624
							3825625	3826124
							3826125	3826374
							3826375	3826499
							3829250	3830249
							3830250	3830374
							3857250	3858499
							3864375	3864749
							3871500	3871999
							3896125	3896499
							3944000	3944249
							3970125	3970374
							3970375	3970749
							3980250	3980624
							3980625	3980749
							4019000	4019624
							4019625	4019749
							4031500	4031874
							4031875	4032249
							4062125	4062249
							4062250	4062874
							4066375	4067124
							4072250	4072624
							4110500	4110624
							4110625	4110874
							4119125	4119249
							4119250	4119624
							4121250	4121374
							4121375	4123124
							4123750	4124249
							4130250	4130624
							4146000	4147249
							4148375	4148874
							4162375	4163624
							4167500	4168124
							4187125	4187249
							4187250	4187374
							4187375	4187499
							4217125	4217624
							4217625	4217749
							4217750	4217999
							4218500	4219249
							4219250	4219374
							4220000	4220249
							4220375	4220624
							4222375	4222749
							4224250	4224874
							4224875	4225124
							4230375	4230999
							4231250	4232124
							4234250	4234499
							4238250	4238499
							4238500	4238624
							4238625	4238749
							4258500	4258749
							4258750	4259874
							4269250	4269624
							4269625	4269749
							4280375	4280749
							4291750	4292374
							4314000	4314499
							4318125	4319124
							4319125	4319249
							4319625	4319874
							4331000	4331249
							4366500	4367624
							4372250	4372374
							4372375	4372499
							4372500	4372999
							4373500	4374124
							4374125	4374249
							4375000	4375624
							4377875	4378124
							4378125	4378249
							4378250	4378374
							4383125	4383374
							4385500	4385999
							4415750	4416124
							4416875	4417749
							4418125	4418874
							4447500	4447749
							4475875	4476374
							4480000	4480749
							4480750	4480874
							4480875	4481124
							4482375	4482624
							4482625	4483124
							4483125	4483999
							4486375	4486874
							4486875	4487124
							4497375	4497999
							4506125	4506374
							4509750	4509874
							4509875	4509999
						NSR	4514000	4514499
							4522625	4523374
							4526000	4526749
							4539000	4539624
							4552125	4552374
							4553625	4553999
							4554000	4554124
							4562750	4563874
							4580250	4581124
							4593000	4593124
							4593125	4593499
							4593500	4593749
							4595000	4595249
							4595250	4595624
							4601625	4602374
							4616375	4616624
							4616625	4617124
							4618750	4619249
							4624250	4625374
							4629250	4629374
							4629375	4629999
							4630750	4631374
							4642250	4642374
							4642375	4642874
							4654125	4654249
							4654250	4654374
							4654375	4654874
							4662000	4662124
							4662125	4662374
							4662375	4662499
							4663625	4664124
							4665500	4665624
							4665625	4665999
							4666000	4666249
							4666250	4666874
							4688875	4689499
							4702250	4702624
							4719875	4720374
							4727500	4727874
							4751375	4751874
							4773875	4774249
							4776375	4777124
							4777250	4777624
							4777625	4778124
							4781625	4781874
							4781875	4782124
							4783375	4783499
							4783500	4783749
							4783750	4783999
							4797625	4797999
							4810500	4810874
							4810875	4811124
							4830625	4831124
							4836250	4836374
							4836375	4836499
							4844250	4844749
							4850375	4850749
							4850750	4851124
							4859375	4859499
							4859500	4859624
							4859625	4859874
							4864000	4864249
							4864250	4864624
							4876750	4877374
							250	624
							7375	8124
							11250	11999
							18000	18249
							32125	32499
							38875	39249
							46000	46749
							52625	53499
							53500	53749
							68125	68499
							80250	80999
							81000	81124
							96250	96749
							100625	100999
							102750	102874
							102875	103124
							103125	103249
							103250	103374
							103375	103624
							103625	103999
							108250	108624
							112875	113499
							116250	116499
							128625	128874
							133625	134249
							134250	134374
							155000	155249
							156500	157624
							163875	164249
							169250	169749
							174625	175249
							180750	181374
							181375	181499
							185625	186249
							189375	189999
							190000	190124
							193250	193624
							196250	196874
							216875	217624
							223625	223749
							223750	223874
							239875	240749
							242750	242999
							247500	248249
							248750	248874
							248875	249124
							249125	249249
							249250	249499
							249500	249624
							253875	254374
							260250	260499
							260500	260874
							265875	266874
							288250	288374
							288375	289124
							289125	290749
							290750	290874
							291500	292374
							293375	293624
							298000	298374
							298375	298499
							298500	298624
							304250	304499
							328875	329374
							329375	329499
							335500	336124
							336750	337249
							344750	345124
							345125	345249
							348000	348624
							349375	349624
							349625	349874
							349875	350374
							350375	350624
							353375	353624
							357000	357874
							358250	359124
							368000	368749
							368750	368999
							386875	387499
							387500	387999
							388000	388124
							391375	391749
							407750	408249
							423875	424374
							424375	424499
							429375	430124
							430125	430374
							430375	430624
							432500	433249
							434000	434249
							434250	434499
							434500	434749
							436250	437499
							439375	439624
							439625	440124
							440125	440249

## Sheet: Table S3
Table S3. RpoD ChIP peaks
Growth phase	Domain	Peak Start	Peak End		Growth phase	Domain	Peak Start	Peak end
Exponential phase					Stationary phase
	Right	501750	502000			Right	452500	453000
		509750	510000				458125	459250
		535000	535250				461125	461750
		541500	541750				465750	467250
		543000	543250				469000	469250
		558250	558500				469875	471000
		566500	566750				475750	477750
		590500	590750				497375	498250
		605500	605750				500000	501375
		619250	619500				502375	503000
		634500	634750				507125	508750
		644250	644500				511625	512375
		646500	646750				516875	517875
		674250	674500				523375	524625
		682500	682750				526500	528625
		689500	689750				531875	532500
		702000	702250				533250	534125
		707500	707750				539000	539750
		709750	710000				539875	540750
		752250	752500				545375	546000
		767500	767750				549500	550000
		770500	770750				551500	552000
		775000	775250				552875	553250
		801000	801250				554875	556750
		804250	804500				559750	560625
		809500	809750				565375	566250
		814500	814750				570125	570875
		829750	830000				589375	589750
		917250	917500				598250	599125
		948500	948750				601625	602250
		1072500	1072750				602875	603250
		1080250	1080500				603625	604125
		1145250	1145500				612750	613375
		1157250	1157500				639000	639750
		1164500	1164750				660250	661250
							662250	662875
	Ter	1325250	1325500				677000	677875
		1328500	1328750				679000	681000
		1333250	1333500				691750	693375
		1411500	1411750				693875	694375
		1423750	1424000				695125	696125
		1473000	1473250				697375	697750
		1490750	1491000				699000	699750
		1586000	1586250				700250	700875
		1660250	1660500				705125	705500
		1705250	1705500				710750	711875
		1738500	1738750				725625	726125
		1772750	1773000				729125	729625
		1776000	1776250				735000	736500
		1779000	1779250				737750	738750
		1884000	1884250				741125	741375
		1937250	1937500				746500	747250
		1947000	1947250				748875	749125
		1963500	1963750				751125	751875
		1988750	1989000				753500	753750
		2016000	2016250				755875	759000
		2062500	2062750				769625	770250
							770375	770750
	Left	2075750	2076000				780250	781625
		2102250	2102500				793000	793750
		2106500	2106750				796500	797625
		2115000	2115250				800125	800500
		2143000	2143250				808125	809000
		2179250	2179500				817750	818750
		2183750	2184000				822250	823625
		2197250	2197500				842625	843250
		2203250	2203500				844000	845125
		2219750	2220000				848000	848375
		2301000	2301250				850750	851625
		2336250	2336500				854500	854750
		2345250	2345500				863625	864000
		2356500	2356750				867250	868250
		2434250	2434500				876000	876375
		2447500	2447750				878000	879000
		2581000	2581250				896500	897250
		2597250	2597500				898125	899250
		2659250	2659500				901125	902000
		2661250	2661500				903750	905000
		2685000	2685250				909750	910125
		2706250	2706500				915875	916875
		2721750	2722000				928625	929000
		2750750	2751000				931875	933000
		2844000	2844250				934625	935000
		2867000	2867250				937000	938250
							941125	941625
	NSL	2882250	2882500				943375	944625
		2887250	2887500				946750	947000
		2891750	2892000				950750	951500
		2912250	2912500				960875	962375
		2930750	2931000				963875	964750
		2941000	2941250				971750	972750
		2957500	2957750				974250	975875
		2961000	2961250				977250	979250
		2975250	2975500				983625	984750
		2985250	2985500				986625	988500
		3009250	3009500				993000	994375
		3073500	3073750				994875	996375
		3132500	3132750				999875	1000375
		3166500	3166750				1007125	1007875
		3175000	3175250				1010250	1010625
		3194500	3194750				1014125	1014500
		3201000	3201250				1021125	1022875
		3210000	3210250				1024000	1024500
		3233750	3234000				1026625	1027375
		3251250	3251500				1030875	1031375
		3256500	3256750				1033500	1034750
		3347750	3348000				1049500	1050375
		3350500	3350750				1054750	1055375
		3358500	3358750				1064875	1066750
		3362250	3362500				1068250	1069750
		3437500	3437750				1070500	1071250
		3446750	3447000				1102875	1104750
		3455000	3455250				1105750	1106750
		3467500	3467750				1113625	1114500
		3486500	3486750				1116125	1117250
		3516750	3517000				1130750	1132750
		3558500	3558750				1135875	1137000
		3564500	3564750				1138000	1138875
		3572250	3572500				1140500	1141250
		3575500	3575750				1152125	1152625
		3605000	3605250				1153625	1153875
		3622000	3622250				1156000	1156750
		3646000	3646250				1159750	1160375
		3649750	3650000				1169750	1170875
		3654250	3654500				1184000	1184500
		3661500	3661750				1188125	1190250
							1192000	1193125
	Ori	3699750	3700000				1199375	1200375
		3704750	3705000				1206875	1207750
		3707250	3707500				1208250	1209125
		3716750	3717000				1210875	1211125
		3726750	3727000				1213375	1214125
		3732000	3732250				1221000	1222250
		3735500	3735750				1227750	1228625
		3764750	3765000				1231000	1231750
		3799000	3799250				1235500	1236625
		3817000	3817250				1239500	1239875
		3828000	3828250				1253125	1253625
		3832000	3832250				1254500	1255500
		3852000	3852250				1258625	1259125
		3879750	3880000			Terminus	1262500	1263125
		3897500	3897750				1269250	1269750
		3902000	3902250				1275875	1276875
		3921500	3921750				1279375	1280125
		3942500	3942750				1280625	1281625
		3956000	3956250				1282375	1283375
		3975250	3975500				1286875	1288875
		4010250	4010500				1290000	1291000
		4029500	4029750				1291375	1291750
		4042500	4042750				1292750	1293000
		4131250	4131500				1302000	1302250
		4134250	4134500				1305000	1305375
		4144000	4144250				1310375	1311375
		4153250	4153500				1313000	1313250
		4175000	4175250				1316375	1317375
		4190250	4190500				1320250	1321625
		4209750	4210000				1326625	1327250
		4250750	4251000				1336750	1337375
		4332750	4333000				1338625	1338875
		4347750	4348000				1356000	1356500
		4349500	4349750				1361250	1361750
		4395250	4395500				1363375	1364125
		4403250	4403500				1365000	1365875
		4430250	4430500				1368500	1369250
		4444500	4444750				1370750	1371250
		4450750	4451000				1372250	1372500
		4464500	4464750				1375125	1376250
		4478500	4478750				1376875	1377250
		4495000	4495250				1383375	1385125
		4498750	4499000				1390625	1391875
		4502500	4502750				1400250	1400750
							1401750	1402375
	NSR	4529750	4530000				1402750	1403750
		4574500	4574750				1415750	1417125
		4603250	4603500				1417625	1419125
		4611250	4611500				1419625	1420375
		4626000	4626250				1427875	1428500
		4635500	4635750				1430375	1431250
		4641000	4641250				1435375	1437625
		4645250	4645500				1443875	1444250
		4669000	4669250				1458500	1459250
		4713250	4713500				1460125	1460875
		4738250	4738500				1465500	1467125
		4741500	4741750				1467500	1468500
		4744250	4744500				1468875	1470000
		4753500	4753750				1471750	1472000
		4760750	4761000				1476250	1478375
		4767500	4767750				1478750	1479375
		4787250	4787500				1482625	1483500
		4799250	4799500				1491625	1493500
		4834500	4834750				1495250	1496250
		4839000	4839250				1498625	1499625
		4845250	4845500				1508500	1509500
		54250	54500				1511875	1512500
		57500	57750				1516500	1517125
		64250	64500				1519250	1519625
		77750	78000				1538500	1538875
		78500	78750				1545625	1545875
		81750	82000				1550250	1551625
		83500	83750				1552375	1553000
		104750	105000				1555000	1555625
		107000	107250				1560125	1560875
		109500	109750				1567000	1567750
		111500	111750				1568000	1569000
		120000	120250				1583125	1583375
		142500	142750				1593375	1594000
		176250	176500				1602250	1602625
		212250	212500				1603000	1603625
		221250	221500				1610375	1612500
		226000	226250				1615000	1615500
		245250	245500				1623750	1624125
		250750	251000				1634625	1635375
		267750	268000				1641125	1642125
		270000	270250				1643000	1644125
		282500	282750				1647625	1648375
		311250	311500				1655125	1655375
		320500	320750				1671375	1672125
		321750	322000				1674000	1675000
		324500	324750				1676000	1677125
		330500	330750				1684875	1685375
		333250	333500				1685625	1685875
		392500	392750				1696500	1696875
		420000	420250				1698500	1699250
		421750	422000				1702750	1703250
							1703625	1704125
							1710125	1712125
							1713125	1714000
							1715250	1715625
							1722500	1723000
							1730500	1731125
							1732000	1732750
							1737500	1737875
							1740250	1741000
							1741750	1742125
							1746125	1747125
							1748750	1749250
							1759500	1761250
							1766125	1766500
							1769250	1770125
							1773250	1775500
							1788875	1789500
							1798125	1799000
							1807625	1808500
							1824500	1825625
							1825875	1826125
							1832375	1833125
							1833500	1834625
							1837625	1838125
							1850125	1850875
							1853625	1854750
							1855375	1856000
							1856250	1857125
							1860625	1861250
							1863000	1864000
							1868500	1869625
							1875125	1876500
							1893000	1895125
							1895875	1896875
							1898375	1899000
							1901750	1902250
							1905875	1906500
							1909875	1911000
							1911500	1913500
							1915500	1916250
							1925125	1926000
							1928375	1929125
							1931875	1932875
							1939500	1940250
							1944250	1945500
							1954250	1955500
							1956250	1957000
							1959750	1960250
							1973250	1974500
							1978375	1979500
							1979625	1980750
							1982500	1984000
							1986625	1987250
							1989750	1991250
							1991875	1992125
							1993000	1994125
							1996250	1997250
							1997750	1998625
							2001500	2002250
							2002875	2003125
							2006375	2007625
							2011000	2011625
							2015000	2015250
							2024625	2025250
							2025875	2026750
							2033875	2034500
							2036875	2037875
							2039375	2040625
							2064375	2065500
							2070750	2071625
						Left	2079750	2082375
							2090375	2092375
							2093375	2094125
							2131500	2132375
							2132875	2133125
							2133375	2133750
							2139000	2139250
							2141500	2142250
							2144875	2145625
							2146625	2147875
							2155125	2157375
							2171875	2172625
							2176125	2177250
							2204750	2205375
							2206000	2206500
							2210000	2210375
							2211125	2212250
							2220875	2221250
							2227250	2227625
							2228500	2229375
							2231500	2232000
							2247000	2247875
							2250250	2251750
							2254625	2255375
							2261000	2261625
							2274250	2274625
							2277750	2278375
							2285750	2286125
							2288750	2290000
							2296625	2297500
							2310750	2312625
							2319500	2320250
							2322000	2322625
							2323875	2324375
							2326125	2326750
							2328250	2329250
							2331625	2332250
							2335250	2335750
							2349625	2351250
							2355625	2356625
							2364625	2365250
							2367000	2367375
							2373750	2374625
							2377625	2378500
							2387375	2388875
							2400000	2400750
							2401250	2402000
							2409000	2410625
							2416125	2417000
							2417875	2419000
							2437000	2438375
							2438875	2439750
							2440000	2440750
							2445625	2446250
							2464875	2465375
							2474500	2475750
							2477125	2478000
							2480875	2481750
							2487375	2488250
							2498875	2499875
							2503375	2505125
							2509625	2510125
							2511625	2512250
							2517750	2518000
							2522375	2523125
							2526500	2527625
							2529125	2530125
							2539375	2540500
							2541000	2542375
							2548500	2548875
							2550375	2550625
							2552250	2553125
							2557375	2558250
							2583125	2584000
							2594500	2595375
							2598375	2598625
							2602125	2603375
							2605125	2606000
							2608250	2608625
							2610250	2610875
							2618125	2619750
							2622375	2624625
							2655875	2656875
							2657500	2658625
							2670375	2671000
							2680875	2682750
							2692375	2693375
							2694125	2694875
							2696375	2696750
							2701375	2702250
							2719250	2719875
							2723000	2723875
							2726125	2727125
							2730000	2730500
							2758125	2760875
							2762750	2764500
							2768000	2769500
							2777500	2778000
							2779125	2779875
							2789250	2790875
							2792500	2793625
							2797125	2797500
							2797625	2797875
							2805000	2805625
							2806625	2808875
							2810500	2811125
							2817500	2818250
							2824625	2825500
							2827750	2828750
							2829500	2830500
							2836000	2836625
							2837250	2838375
							2848125	2848750
							2854625	2855750
							2862250	2863375
						NSL	2896625	2897500
							2903875	2904125
							2905250	2905875
							2914750	2915250
							2934500	2935125
							2936750	2937500
							2937875	2938625
							2945625	2946375
							2949750	2950125
							2950500	2951250
							2951625	2954250
							2956750	2957375
							2965750	2966125
							2983125	2983500
							2991750	2992625
							2993000	2994250
							3003000	3003875
							3010875	3011875
							3031250	3032125
							3036875	3037250
							3038500	3039000
							3039500	3041000
							3044625	3045500
							3046000	3047625
							3048625	3049375
							3053875	3054375
							3061500	3062250
							3066250	3068375
							3072250	3072750
							3089250	3090250
							3117875	3119125
							3121500	3122500
							3122625	3123000
							3127500	3128375
							3131625	3132125
							3138250	3139625
							3141625	3142625
							3149000	3149250
							3155875	3156875
							3157125	3157375
							3162000	3163250
							3163875	3164500
							3183750	3184625
							3185250	3186375
							3186625	3186875
							3191375	3192750
							3195125	3196250
							3198500	3199375
							3202250	3202750
							3204250	3204750
							3205750	3207000
							3214250	3214875
							3215625	3216125
							3217625	3219750
							3227125	3228000
							3229125	3229750
							3242000	3244125
							3245125	3245500
							3246250	3246625
							3250000	3250625
							3252875	3254375
							3261000	3261750
							3267250	3268750
							3276750	3279125
							3284250	3284500
							3289125	3289375
							3296250	3297250
							3306125	3306750
							3320250	3320875
							3322000	3323375
							3330375	3330750
							3334375	3334750
							3338000	3339000
							3342625	3343625
							3348500	3349125
							3354625	3355500
							3359625	3360625
							3361125	3361625
							3367875	3368500
							3370750	3371375
							3373750	3374125
							3379125	3380750
							3382750	3383750
							3389750	3390250
							3392000	3392750
							3394125	3395250
							3396625	3396875
							3399250	3400375
							3402750	3403375
							3404625	3405500
							3406625	3407375
							3411250	3413625
							3413875	3414750
							3415375	3416250
							3422125	3422375
							3433375	3433875
							3435750	3436375
							3445750	3446125
							3453625	3454500
							3456750	3457000
							3460625	3460875
							3466625	3466875
							3469375	3470125
							3472125	3473250
							3478875	3480000
							3482625	3483750
							3484625	3484875
							3488750	3489250
							3490875	3491625
							3494250	3495375
							3500875	3502250
							3502875	3504000
							3505500	3506375
							3511125	3512625
							3514375	3516250
							3531250	3532000
							3532125	3533375
							3534250	3535625
							3535750	3537000
							3538125	3538500
							3540875	3543250
							3548875	3549875
							3563125	3564000
							3565875	3566750
							3568250	3568500
							3569250	3569500
							3570625	3571125
							3576375	3577125
							3586750	3587000
							3596750	3598750
							3604000	3604250
							3607500	3608500
							3611375	3612125
							3612375	3613875
							3617750	3618875
							3624125	3624750
							3627000	3629125
							3630875	3631625
							3633375	3634625
							3634750	3635500
							3636375	3637500
							3643000	3643750
							3660375	3660875
							3664000	3665000
							3671000	3672125
							3677375	3678625
							3681625	3682500
							3685000	3685625
							3689875	3692500
							3697625	3698875
						Origin	3709250	3710625
							3723000	3723625
							3730625	3731750
							3734125	3735000
							3756750	3757375
							3757875	3759000
							3760125	3762125
							3762875	3763500
							3765625	3766125
							3767750	3769250
							3771625	3772625
							3777875	3778750
							3779500	3780250
							3781625	3782625
							3788875	3790125
							3793500	3793875
							3797750	3798500
							3800125	3800625
							3804000	3805000
							3808250	3809625
							3811250	3812000
							3816500	3816875
							3825625	3826500
							3829125	3830500
							3837375	3838375
							3841250	3842500
							3844500	3845750
							3854000	3854625
							3856750	3858875
							3859125	3859375
							3860500	3861000
							3864000	3864625
							3871125	3872250
							3873625	3874250
							3875625	3876375
							3895875	3896500
							3912250	3912625
							3916250	3916875
							3917625	3918375
							3926250	3927250
							3931125	3931375
							3943625	3945500
							3948375	3949250
							3958000	3958375
							3963875	3964375
							3969625	3970375
							3973000	3973375
							3980125	3980750
							3983125	3983750
							3986625	3987375
							4009625	4010000
							4018750	4020000
							4021000	4021750
							4027500	4028250
							4033625	4034375
							4041500	4042125
							4047375	4048375
							4057375	4058000
							4062125	4063250
							4066125	4067625
							4072250	4072625
							4076000	4078000
							4091625	4092000
							4101500	4102625
							4105875	4106375
							4110625	4111250
							4116000	4117250
							4127250	4127625
							4129500	4130875
							4132250	4132875
							4145875	4147625
							4150500	4151375
							4151500	4152125
							4162000	4163750
							4167125	4168250
							4176625	4177375
							4186875	4188125
							4195625	4197500
							4201250	4202375
							4204750	4205750
							4208500	4208875
							4213125	4213625
							4214875	4215250
							4224000	4225375
							4231250	4232250
							4234125	4234750
							4238500	4239125
							4258500	4258750
							4259250	4259875
							4264500	4265375
							4269125	4270500
							4271375	4271750
							4283000	4283750
							4291500	4292500
							4293000	4293500
							4299875	4300375
							4301125	4301625
							4304625	4305500
							4311125	4311500
							4317875	4320125
							4320750	4321750
							4323125	4324125
							4326625	4327625
							4330875	4331250
							4337875	4338750
							4356250	4356750
							4360750	4361500
							4366375	4367625
							4369125	4369625
							4381000	4381875
							4383000	4386375
							4395750	4396375
							4404375	4404625
							4422500	4422750
							4429125	4430375
							4435625	4436375
							4480125	4481250
							4483125	4484125
							4484875	4485750
							4486250	4487375
							4490000	4491125
							4497125	4498750
							4504500	4505375
						NSR	4516125	4517375
							4536750	4537250
							4553625	4554125
							4557000	4557500
							4569500	4569875
							4579250	4580000
							4582250	4583500
							4586875	4588000
							4594250	4595625
							4597500	4597875
							4599750	4600750
							4601500	4602625
							4606250	4606750
							4612500	4612750
							4615000	4615875
							4616250	4617625
							4618625	4620625
							4621750	4622000
							4623625	4624125
							4624875	4625375
							4629375	4630125
							4630500	4631625
							4642375	4643375
							4650625	4651625
							4654125	4654750
							4655000	4656000
							4662125	4662750
							4663500	4664250
							4666250	4666875
							4671625	4672375
							4677125	4677500
							4690375	4691125
							4702000	4702750
							4719500	4721125
							4736875	4737375
							4740625	4741000
							4742375	4743250
							4751125	4751875
							4756000	4756250
							4772125	4773000
							4773875	4774250
							4776250	4778125
							4781375	4781875
							4783500	4784125
							4789000	4789500
							4796625	4797000
							4810250	4810875
							4812375	4813000
							4822375	4823000
							4824750	4825000
							4830375	4832000
							4843750	4844875
							4846625	4847375
							4859250	4860000
							4862375	4863000
							4869000	4869375
							4876750	4877875
							250	625
							2875	3750
							7250	8125
							22625	23000
							45750	46875
							50875	51375
							52250	53500
							59375	60000
							74375	75375
							79875	81000
							93625	95000
							100375	101000
							103125	103375
							103500	104000
							108125	108625
							113125	113375
							133375	134500
							138000	138625
							139625	140500
							152250	152875
							156375	157500
							161750	162000
							163625	164625
							169000	169750
							174625	175375
							180750	181375
							185250	186375
							189375	190000
							193000	193875
							195500	197125
							204125	204875
							209500	210125
							223250	224125
							230250	230500
							232500	233000
							239250	240750
							242625	243250
							247250	248875
							249250	249500
							249875	250625
							252875	253500
							253875	254500
							257875	258375
							260250	260875
							261625	262125
							265750	267125
							279375	279875
							281000	281250
							284000	284625
							285375	285625
							297875	298500
							301250	302250
							304125	304625
							305250	305500
							312625	313000
							324000	324500
							324875	325125
							328750	329375
							335000	336250
							336625	337500
							344625	345250
							346875	348125
							350375	351000
							354500	355000
							361875	362750
							365500	366375
							367875	368875
							369875	370750
							387375	388000
							391375	392000
							414625	415250
							417250	417625
							423875	424375
							429000	430375
							432250	433375
							433750	434750
							439250	440625
							441375	442500
							443250	444000

## Sheet: Table S4
Table S4. RpoE ChIP peaks
Growth phase	Domain	Peak Start	Peak End
Exponential phase
	Right	590875	591125
		668375	668625
		781875	782125
		790125	790375
		1144375	1144625
		1250375	1250625
	Ter	1367875	1368125
		1443375	1443625
		1485125	1485375
		1722125	1722375
	Left	2130375	2130625
		2165125	2165375
		2283875	2284125
		2336250	2336500
		2415500	2415750
	NSL	none
	Ori	none
	NSR	265375	265625
Stationary phase
	Right	454750	455124
		561875	562124
		658875	659374
		837375	837749
		886875	887249
		897875	899499
		941250	941624
		950750	950999
		1018500	1018874
		1098125	1098374
		1103500	1103749
	Terminus	1298750	1298999
		1403000	1403374
		1455125	1455624
		1614125	1614374
		1614500	1614749
		1648000	1648374
		1958625	1959124
	Left	2089500	2089749
		2178125	2178374
		2350375	2350874
		2394625	2394874
		2426000	2426249
		2482625	2482874
		2613125	2613374
		2640625	2640874
		2852125	2852374
		2876375	2876874
	NSL	2902375	2902624
		2928250	2928749
		3055250	3055624
		3107375	3107624
		3111250	3111624
		3176250	3176624
		3181500	3181749
		3206000	3206374
		3263625	3263874
		3294500	3294874
		3306375	3306999
		3309500	3309874
		3315875	3316249
		3323375	3323624
		3351375	3351624
		3389750	3390124
		3413375	3413624
		3414500	3414749
		3426250	3426749
		3441375	3441874
		3445750	3446124
		3466500	3466749
		3523125	3523624
		3538250	3538749
		3629625	3630374
		3634000	3634249
		3644500	3644874
		3691875	3692499
	Origin	3723375	3723624
		3739625	3740124
		3760125	3760624
		3810875	3811749
		3822625	3822999
		3861125	3861374
		3876125	3876374
		3881125	3881499
		3887125	3887374
		3897250	3897749
		3922875	3923374
		3951125	3951499
		3952750	3953124
		3960625	3961124
		3968875	3969249
		3973125	3973374
		3995125	3995374
		4024875	4025249
		4033500	4033749
		4043250	4043624
		4076375	4076999
		4086875	4087124
		4089500	4089874
		4100500	4100749
		4111125	4111874
		4151500	4151999
		4156625	4156999
		4178875	4179124
		4184375	4184999
		4194000	4194374
		4201625	4202124
		4208500	4208874
		4224875	4225249
		4240875	4241374
		4245375	4245874
		4262375	4262999
		4268125	4268499
		4282375	4282999
		4293000	4293249
		4297875	4298374
		4300125	4300374
		4305125	4305624
		4319125	4319374
		4327875	4328249
		4356125	4356624
		4363625	4364124
		4402375	4402624
		4422500	4422749
		4427250	4427499
		4432375	4432874
		4459750	4460249
		4480875	4481249
		4490375	4490749
		4507375	4508249
		4510125	4510374
		4510750	4512124
	NSR	4528375	4528624
		4555375	4555874
		4558625	4559124
		4560625	4560874
		4569125	4569624
		4583625	4583999
		4584250	4584499
		4616375	4616624
		4636750	4637249
		4653250	4653749
		4706500	4706999
		4772500	4772749
		4777125	4777624
		4790750	4791124
		4817750	4818124
		4821250	4821624
		4838000	4838249
		4859375	4859874
		3125	3749
		61125	61374
		87375	87624
		93375	93624
		94500	94749
		102875	103249
		137250	137499
		146875	147249
		261875	262249
		278125	278499
		368875	369124
		408750	409124
		439375	439624

## Sheet: Table S5
Table S5. RpoH ChIP peaks
Growth phase	Domain	Peak Start	Peak End
Exponential phase
	Right	528625	528875
		590875	591125
		668375	668625
		781875	782125
		783875	784125
		790875	791125
		825875	826125
		1011125	1011375
		1144375	1144625
		1250375	1250625
	Ter	1290875	1291125
		1367875	1368125
		1393125	1393375
		1462375	1462625
		1722125	1722375
		1974125	1974375
		1980125	1980375
	Left	2165125	2165375
		2230375	2230625
		2283875	2284125
		2336250	2336500
		2415500	2415750
		2727250	2727500
		2880250	2880500
	NSL	2886500	2886750
		2888500	2888750
		2892250	2892500
		2932250	2932500
	Ori
	NSR	265375	265625
		346375	346625
Stationary phase
	Right	479500	480000
		521000	521500
		566500	566875
		633375	633625
		651250	651500
		658875	659375
		769500	769750
		829125	829750
		830250	830625
		831875	832500
		854625	855250
		861500	862125
		914875	915375
		921875	922500
		986625	987125
		995625	996250
		1164250	1164750
	Terminus	1298875	1299250
		1342625	1342875
		1478375	1478875
		1513750	1514000
		1553500	1553875
		1613750	1614875
		1619000	1619500
		1897000	1897625
		1946000	1946500
		2019875	2020375
	Left	2119750	2120250
		2122750	2123250
		2123750	2124125
		2204500	2204875
		2225375	2225625
		2238000	2238750
		2256625	2257375
		2270125	2270625
		2274125	2274375
		2346750	2351250
		2426000	2426375
		2427875	2428125
		2475250	2475750
		2482625	2483125
		2493125	2493375
		2497875	2498625
		2517750	2518375
		2534750	2535250
		2551875	2552375
		2563125	2563625
		2564625	2565000
		2567000	2567250
		2569875	2570250
		2572875	2573125
		2598250	2598500
		2598625	2599000
		2635000	2635250
		2644625	2645125
		2693250	2693625
		2696500	2697125
		2737625	2738375
		2753000	2753250
		2797125	2799500
		2799625	2800250
		2800625	2801750
		2858000	2858750
	NSL	2907000	2907875
		2913000	2913875
		2944000	2944875
		2972750	2973375
		3010875	3011625
		3019625	3021000
		3079000	3079250
		3169375	3169750
		3188750	3189250
		3196125	3196375
		3210125	3210625
		3239125	3240000
		3278000	3278375
		3280250	3280500
		3354750	3355750
		3406875	3407125
		3423250	3423625
		3425875	3426750
		3427375	3427875
		3440125	3440500
		3453625	3453875
		3461750	3462250
		3499625	3500125
		3514500	3515000
		3520500	3520875
		3526625	3526875
		3540375	3541250
		3542000	3542750
		3543000	3543500
		3588500	3591750
		3592375	3593625
		3629750	3630375
		3667375	3667625
		3690000	3690500
		3692000	3692500
	Origin	3702375	3703000
		3704750	3705625
		3706875	3707750
		3723125	3724125
		3727500	3728000
		3728375	3729125
		3751500	3752250
		3760125	3760500
		3765625	3765875
		3767000	3767500
		3769875	3770625
		3777250	3778125
		3785000	3785375
		3792000	3792500
		3807125	3808125
		3809625	3810000
		3816250	3817875
		3821625	3822500
		3822625	3822875
		3833125	3833625
		3839750	3840000
		3865750	3866250
		3897250	3897750
		3910250	3910625
		3923000	3923375
		3952875	3953125
		3967250	3967875
		3968875	3969125
		3998875	3999625
		4009375	4011000
		4017625	4018250
		4025000	4025250
		4026500	4026750
		4027875	4028250
		4032250	4032750
		4033250	4034125
		4034250	4034500
		4035000	4039875
		4050750	4051250
		4076375	4076875
		4079375	4079750
		4089625	4089875
		4119250	4119750
		4121375	4123125
		4123500	4124750
		4124875	4125125
		4125250	4126500
		4128875	4129125
		4156625	4157000
		4166375	4167000
		4178875	4179125
		4184500	4185000
		4186750	4187250
		4210375	4210625
		4215000	4215250
		4217625	4219250
		4219750	4223000
		4285125	4285625
		4298000	4298250
		4299875	4300375
		4301125	4301500
		4315750	4316000
		4316500	4317000
		4342625	4342875
		4352375	4352625
		4356125	4356625
		4363625	4364125
		4372500	4374125
		4374875	4376375
		4376500	4378250
		4399500	4399750
		4402375	4402625
		4412750	4413250
		4413875	4414250
		4416250	4420000
		4420125	4421000
		4432250	4432875
		4452250	4452500
		4454000	4454250
		4459875	4460375
		4490375	4490625
		4494750	4495125
	NSR	4528375	4528875
		4532750	4533375
		4533500	4533875
		4536750	4537250
		4576375	4577250
		4588375	4588875
		4619375	4620000
		4706500	4707000
		4730250	4730500
		4747625	4748125
		4795625	4796125
		4825625	4825875
		4859375	4859875
		3125	3750
		63750	64750
		65500	65875
		66375	66750
		79125	79750
		99250	99750
		120625	120875
		124625	125000
		129750	130000
		193125	193625
		229000	229625
		239250	239750
		289125	290750
		291250	294500
		312125	312750
		324375	325000
		327750	328375
		334250	335375
		344750	345250
		399625	400250
		408750	409125

## Sheet: Table S6
Table S6. RpoN ChIP peaks
Growth phase	Domain	Peak Start	Peak End
Exponential phase
	Right	501375	501625
		528625	528875
		590875	591125
		610875	611125
		668375	668625
		744625	744875
		781875	782125
		783875	784125
		788625	788875
		789875	790375
		790875	791125
		825875	826125
		826875	827125
		925375	925625
		1011125	1011625
		1020625	1020875
		1144375	1144625
		1177625	1177875
		1186875	1187125
		1250375	1250625
	Terminus	1266875	1267125
		1285875	1286125
		1290875	1291125
		1306625	1306875
		1367875	1368375
		1393125	1393375
		1420875	1421125
		1443375	1443625
		1462375	1462625
		1485125	1485375
		1498625	1498875
		1562625	1562875
		1676125	1676625
		1722125	1722625
		1747375	1747625
		1895125	1895375
		1938875	1939125
		1974125	1974375
		1980125	1980375
		2006125	2006375
	Left	2099375	2099625
		2159125	2159375
		2165125	2165875
		2167375	2167875
		2229125	2229375
		2230375	2230625
		2283875	2284125
		2335500	2335750
		2336250	2336750
		2415500	2415750
		2727250	2727500
		2879500	2880000
		2880250	2880500
	NSL	2886500	2886750
		2888500	2889000
		2891250	2892000
		2892250	2893000
		2909500	2910000
		2910250	2910750
		2924000	2925000
		2927250	2927500
		2932250	2933000
		3375000	3375250
	Origin	4439750	4440750
	NSR	4521250	4521750
		265375	265625
		316625	316875
		346375	346625
		385375	385625
		440375	440625
Stationary phase
	Right	729500	729999
		974375	975124
	Ter	1739125	1739749
		2006500	2006749
	Left	2270250	2270624
		2470000	2470999
		2541375	2542249
		2705250	2705874
		2838500	2838874
	NSL	2936875	2937249
		3013125	3013499
		3022000	3022874
		3038625	3039124
		3048875	3049249
		3052125	3052624
		3061750	3062124
		3243500	3243749
		3424875	3425249
	Origin	3705875	3706749
		3757875	3758624
		3792000	3792374
		3937500	3937999
		4002375	4002624
		4119250	4119749
		4128875	4129124
		4238125	4238749
		4301125	4301499
		4409375	4409874
		4486000	4486874
	NSR	4536750	4537249
		4552750	4553999
		4730250	4730499
		4747625	4748124
		4825625	4825874
		4870875	4871249
		417500	418124
